# Supplementary material for: Preoperative Risk Stratification of Increased MIB-1 Labeling Index in Pituitary Adenoma: A Newly Proposed Prognostic Scoring System
Source: J Clin Med. 2022 Dec 1;11(23):7151. doi: 10.3390/jcm11237151 (PMC9738462; doi:10.3390/jcm11237151)
Supplement: Supplementary file 1 [file jcm-11-07151-s001.zip]

Archive with 1 entries (1 files):
- jcm-2009937-supplementary.pdf
